# Supplementary material for: Genome-Wide Identification and Expression Analysis of Chitinase-like Genes in Petunia axillaris
Source: Plants (Basel). 2022 May 9;11(9):1269. doi: 10.3390/plants11091269 (PMC9100346; doi:10.3390/plants11091269)
Supplement: Supplementary file 1 [file plants-11-01269-s001.zip]

Archive with 2 entries (2 files):
- Figures S1¿CS3.pdf
- Tables S1¿CS8.xls
